# Supplementary material for: Inhibition of RUNX2 Transcriptional Activity Blocks the Proliferation, Migration and Invasion of Epithelial Ovarian Carcinoma Cells
Source: PLoS One. 2013 Oct 4;8(10):e74384. doi: 10.1371/journal.pone.0074384 (PMC3790792; doi:10.1371/journal.pone.0074384)
Supplement: Table S1 — Patients' clinical characteristics. (XLS) [file pone.0074384.s008.xls]

## Sheet: Feuil1
origin tisseu	NS	PFS	Diagnostic	T	FIGO	RECIDIVE/PROGRESSION
4	43	1	Adénocarcinome séro-papillaire	T3c	IIIC	1
4	264	1	Adénocarcinome séro-papillaire	T3c	IIIC	1
4	402	1	Adénocarcinome séro-papillaire	T3c	IV	1
4	37	3	Adénocarcinome séro-papillaire	T3c	IIIC	1
4	48	3	Adénocarcinome séro-papillaire (origine péritonéale)	T3c	IV	1
4	313	3	Adénocarcinome séro-papillaire	T3c	IIIC	1
4	319	3	Adénocarcinome séro-papillaire	T3c	IIIC	1
4	410	3	Adénocarcinome séro-papillaire avec composante à cellules claires	T3c	IIIC	1
4	25	4	Adénocarcinome séro-papillaire	T3c	IIIC	1
4	74	4	Adénocarcinome séro-papillaire	T3c	IV	1
4	85	4	Adénocarcinome séro-papillaire	T3c	IV	1
4	181	4	Adénocarcinome séro-papillaire	T3c	IIIC	1
4	332	4	Adénocarcinome séro-papillaire	T3c	IV	1
4	405	4	Adénocarcinome séro-papillaire (origine tubaire?)	T2c	IIC(IIIC?)	1
4	38	5	Adénocarcinome séro-papillaire	T3c	IIIC	1
4	50	5	Adénocarcinome séro-papillaire	T3c	IIIC	1
4	70	5	Adénocarcinome séro-papillaire	T3c	IV	1
4	124	5	Adénocarcinome séro-papillaire	T3c	IV	1
4	26	6	Adénocarcinome séro-papillaire et endométrioïde	T3c	IV	1
4	54	6	Adénocarcinome séro-papillaire	T3c	IV	1
4	63	6	Adénocarcinome séro-papillaire (origine péritonéale)	T3c	IV	1
4	163	6	Adénocarcinome séro-papillaire	T3c	IIIC	1
4	222	7	Adénocarcinome séro-papillaire	T3c	IIIC	1
4	289	7	Adénocarcinome séro-papillaire	T3c	IIIC	1
4	4	8	Adénocarcinome séro-papillaire	T3b	IIIC	1
4	32	8	Adénocarcinome séro-papillaire (origine +/- ovarienne?)	T3c	IIIC	1
4	103	8	Adénocarcinome séro-papillaire	T3c	IIIC	0
4	30	9	Adénocarcinome séro-papillaire probablement d'origine péritonéale	T3c	IIIC	1
4	65	9	Adénocarcinome séro-papillaire	T3c	IIIC	1
4	125	10	Adénocarcinome séro-papillaire	T3c	IIIC	1
4	81	11	Adénocarcinome séro-papillaire	T3c	IIIC	1
4	195	11	Adénocarcinome séro-papillaire	T3c	IIIC	1
4	98	12	Adénocarcinome séro-papillaire	T3c	IV	0
4	101	12	Adénocarcinome séro-papillaire	T3c	IIIC	1
4	312	12	Adénocarcinome séro-papillaire	T3c	IIIC	1
4	329	12	Adénocarcinome séro-papillaire	T3c	IV	1
4	45	13	Adénocarcinome séro-papillaire	T3c	IIIC	1
4	338	13	Adénocarcinome séro-papillaire	T3c	IV	1
4	143	15	Adénocarcinome séro-papillaire	T3c	IIIC	1
4	376	17	Adénocarcinome séro-papillaire	T3c	IIIC	0
4	73	19	Adénocarcinome séro-papillaire	T3c	IIIC	1
4	320	20	Adénocarcinome séro-papillaire	T3c	IIIC	1
4	226	26	Adénocarcinome séro-papillaire	T3c	IIIC	0
4	47	29	Adénocarcinome séro-papillaire	T3c	IIIC	1
4	250	32	Adénocarcinome séro-papillaire	T3c	IIIC	0
4	279	32	Carcinome séreux micropapillaire	T3b	IIIC	0
4	301	36	Adénocarcinome séro-papillaire	T3c	IIIC	0
4	333	36	Adénocarcinome séro-papillaire	T3c	IIIC	0
4	102	40	Adénocarcinome séro-papillaire	T3b	IIIB	0
4	34	53	Adénocarcinome séro-papillaire	T3c	IIIC	0
4	158	60	Adénocarcinome séro-papillaire	T3c	IIIC	0
4	169	60	Adénocarcinome séro-papillaire	T3c	IIIC	0
4	64	84	Adénocarcinome séro-papillaire du péritoine et carcinome à cellules en bague à chaton de l'estomac	X	X	0
4	28	108	Adénocarcinome séro-papillaire	T3c	IIIC	0
3	154	1	Adénocarcinome séro-papillaire	T3c	IIIC	1
3	277	1	Adénocarcinome séro-papillaire	T3c	IV	1
3	280	1	Adénocarcinome séro-papillaire	T3b	IIIC	1
3	334	1	Adénocarcinome séro-papillaire	T3c	IIIC	1
3	42	2	Adénocarcinome séro-papillaire	T3c	IV	1
3	255	2	Adénocarcinome séro-papillaire	T3c	IV	1
3	347	2	Adénocarcinome séro-papillaire	T3c	IIIC	1
3	106	3	Adénocarcinome séro-papillaire	T3c	IV	1
3	287	3	OD: adénocarcinome séro-papillaire et kyste dermoïde, SG: carcinome canalaire infiltrant	T3c	IIIC	1
3	351	3	Adénocarcinome séro-papillaire	T3c	IIIC	1
3	383	3	Adénocarcinome séro-papillaire	T3c	IIIC	1
3	259	4	Adénocarcinome séro-papillaire	T3c	IIIC	1
3	268	4	Adénocarcinome séro-papillaire	T3b	IIIB	1
3	318	4	Adénocarcinome séro-papillaire	T3c	IV	1
3	97	5	Adénocarcinome séro-papillaire	T3c	IV	1
3	137	5	Adénocarcinome séro-papillaire	T3c	IIIC	1
3	183	5	Adénocarcinome séro-papillaire	T3c	IIIC	1
3	152	6	Adénocarcinome séro-papillaire	T3c	IIIC	1
3	171	6	Adénocarcinome séro-papillaire	T3c	IIIC	1
3	248	6	Adénocarcinome séro-papillaire	T3c	IIIC	1
3	446	6	Adénocarcinome séro-papillaire avec une composante transitionnelle	T3c	IIIC	1
3	428	7	Adénocarcinome séro-papillaire	T3c	IIIC	1
3	453	7	Adénocarcinome séro-papillaire	T3c	IV	1
3	130	8	Adénocarcinome séro-papillaire (originant vraisemblablement des trompes)	T3c	IIIC	1
3	314	8	Adénocarcinome séro-papillaire	T3c	IIIC	1
3	323	8	Adénocarcinome séro-papillaire	T3c	IV	1
3	393	8	Adénocarcinome séro-papillaire	T3c	IIIC	1
3	114	9	Adénocarcinome séro-papillaire	T3c	IIIC	1
3	176	9	Adénocarcinome séro-papillaire	T3c	IV	1
3	392	9	Adénocarcinome séro-papillaire	T3c	IIIC	1
3	203	10	Adénocarcinome séro-papillaire	T3c	IIIC	1
3	337	10	Adénocarcinome séro-papillaire	T3c	IIIC	1
3	316	11	Adénocarcinome séro-papillaire	T3c	IV	1
3	245	12	Adénocarcinome séro-papillaire	T3c	IV	1
3	450	12	Adénocarcinome séro-papillaire	T3c	IIIC	1
3	111	13	Adénocarcinome séro-papillaire cyto+ 1998-4-23	T3c	IV	1
3	253	14	Adénocarcinome séro-papillaire	T3a	IV	1
3	243	15	Adénocarcinome séro-papillaire	T3a	IIIA	1
3	424	15	Adénocarcinome séro-papillaire	T3c	IIIC	0
3	44	21	Adénocarcinome séro-papillaire/endométrioïde	T3c	IV	1
3	108	21	Adénocarcinome séro-papillaire avec composante à cellules claires	T3c	IV	1
3	127	22	Adénocarcinome séro-papillaire	T3c	IIIC	1
3	221	26	Adénocarcinome séro-papillaire	T3c	IIIC	0
3	382	30	Adénocarcinome séro-papillaire	T3c	IIIC	1
3	400	31	Adénocarcinome séro-papillaire avec composante à cellules claires	T3c	IIIC	0
3	315	32	Adénocarcinome séro-papillaire	T3c	IIIC	0
3	368	36	Adénocarcinome séro-papillaire avec différenciation malpighienne	T3c	IV
3	52	37	Adénocarcinome séro-papillaire	T3c	IV	1
3	269	39	Adénocarcinome séro-papillaire	T3c	IIIC	0
3	29	45	Adénocarcinome séro-papillaire	T3c	IV	0
3	118	57	Adénocarcinome séro-papillaire	T3c	IIIC	0
3	13	67	Adénocarcinome séro-papillaire	T3c	IIIC	0
3	84	84	Adénocarcinome séro-papillaire	T3c	IIIC	0
2	456	2	Adénocarcinome séro-papillaire	T3c	IIIC	1
2	489	2	Adénocarcinome séro-papillaire	T3b	IIIB	1
2	523	2	Adénocarcinome séro-papillaire	T3c	IV	1
2	536	2	Adénocarcinome séro-papillaire	T3c	IIIC	1
2	542	2	Adénocarcinome séro-papillaire	T3c	IV	1
2	462	3	Adénocarcinome séro-papillaire	T3c	IV	1
2	461	5	Adénocarcinome séro-papillaire avec une composante à cellules claires	T3c	IIIC	1
2	475	5	Adénocarcinome séro-papillaire	T3c	IV	1
2	485	5	Adénocarcinome séro-papillaire	T3c	IIIC	1
2	454	15	Adénocarcinome sero-papillaire	T3c	IIIC	0
2	457	16	Adénocarcinome séro-papillaire	T3c	IIIC	0
2	527	27	Adénocarcinome séro-papillaire	T3c	IIIC	1
2	41
1	91
1	120
1	209
1	466
1	496
1	639
1	653
1	654
1	656
1	664
1	792
1	891
1	20 (N)
1	NC6
	NC7
	NINT4
	NM1
	NM3
	NM4
	NM5
	NM7
	NOV1
	NOV2
	NOV3
	NUT1
	NUT3

## Sheet: FINAL
Table S1. Patients' clinical characteristics
Patient's number	Age	PFS	Tissue type	Grade	FIGO stage	Treatment	CA125
T-248	58	6	serous adenocarcinoma	3/3	IIIA	platinum+paclitaxel	970
T-243	65	15	serous adenocarcinoma	3/3	IIIA	platinum+paclitaxel	370
T-114	59	9	serous adenocarcinoma	3/3	IIIB	platinum+paclitaxel	485
T-446	78	6	serous adenocarcinoma	2/3	IIIC	other	920
T-277	66	1	serous adenocarcinoma	3/3	IIIC	platinum+paclitaxel	3950
T-154	57	1	serous adenocarcinoma	3/3	IIIC	platinum+paclitaxel	2100
T-280	53	1	serous adenocarcinoma	3/3	IIIC	platinum+paclitaxel	974
T-334	47	1	serous adenocarcinoma	3/3	IIIC	platinum+paclitaxel	5293
T-42	66	2	serous adenocarcinoma	3/3	IIIC	platinum+paclitaxel	854
T-347	55	2	serous adenocarcinoma	3/3	IIIC	platinum+paclitaxel	960
T-255	43	2	serous adenocarcinoma	3/3	IIIC	platinum+paclitaxel	1105
T-106	67	3	serous adenocarcinoma	3/3	IIIC	platinum+paclitaxel	1753
T-351	66	3	serous adenocarcinoma	3/3	IIIC	platinum+paclitaxel	4510
T-383	59	3	serous adenocarcinoma	3/3	IIIC	platinum+paclitaxel	924
T-287	58	3	serous adenocarcinoma	3/3	IIIC	platinum+paclitaxel	645
T-318	72	4	serous adenocarcinoma	3/3	IIIC	platinum+paclitaxel	3665
T-259	64	4	serous adenocarcinoma	3/3	IIIC	platinum+paclitaxel	936
T-183	74	5	serous adenocarcinoma	3/3	IIIC	platinum+paclitaxel	1050
T-97	74	5	serous adenocarcinoma	3/3	IIIC	platinum+paclitaxel	631
T-137	41	5	serous adenocarcinoma	3/3	IIIC	platinum+paclitaxel	660
T-171	77	6	serous adenocarcinoma	3/3	IIIC	other	860
T-428	72	6	serous adenocarcinoma	3/3	IIIC	platinum+paclitaxel	2577
T-152	55	6	serous adenocarcinoma	3/3	IIIC	platinum+paclitaxel	623
T-453	71	7	serous adenocarcinoma	3/3	IIIC	platinum+paclitaxel	3215
T-393	77	8	serous adenocarcinoma	3/3	IIIC	platinum+paclitaxel	2174
T-314	72	8	serous adenocarcinoma	3/3	IIIC	platinum+paclitaxel	378
T-130	52	8	serous adenocarcinoma	3/3	IIIC	platinum+paclitaxel	712
T-323	45	8	serous adenocarcinoma	3/3	IIIC	platinum+paclitaxel	4256
T-392	65	9	serous adenocarcinoma	3/3	IIIC	platinum+paclitaxel	457
T-203	66	10	serous adenocarcinoma	3/3	IIIC	platinum+paclitaxel	655
T-337	66	10	serous adenocarcinoma	3/3	IIIC	platinum+paclitaxel	232
T-450	65	12	serous adenocarcinoma	3/3	IIIC	platinum+paclitaxel	42
T-111	74	13	serous adenocarcinoma	3/3	IIIC	platinum+paclitaxel	746
T-253	65	14	serous adenocarcinoma	3/3	IIIC	platinum+paclitaxel	357
T-424	57	15	serous adenocarcinoma	3/3	IIIC	platinum+paclitaxel	548
T-44	73	21	serous adenocarcinoma	3/3	IIIC	platinum+paclitaxel	56
T-108	71	22	serous adenocarcinoma	3/3	IIIC	platinum+paclitaxel	752
T-127	56	24	serous adenocarcinoma	3/3	IIIC	platinum+paclitaxel	674
T-221	67	26	serous adenocarcinoma	3/3	IIIC	platinum+paclitaxel	254
T-382	51	30	serous adenocarcinoma	3/3	IIIC	platinum+paclitaxel	212
T-400	57	31	serous adenocarcinoma	3/3	IIIC	platinum+paclitaxel	158
T-315	52	32	serous adenocarcinoma	3/3	IIIC	platinum+paclitaxel	278
T-368	46	36	serous adenocarcinoma	3/3	IIIC	platinum+paclitaxel	228
T-52	64	37	serous adenocarcinoma	3/3	IIIC	platinum+paclitaxel	45
T-269	59	39	serous adenocarcinoma	3/3	IIIC	platinum+paclitaxel	130
T-29	62	45	serous adenocarcinoma	3/3	IIIC	platinum+paclitaxel	286
T-118	44	57	serous adenocarcinoma	3/3	IIIC	platinum+paclitaxel	280
T-13	61	67	serous adenocarcinoma	3/3	IIIC	platinum+paclitaxel	363
T-84	54	84	serous adenocarcinoma	3/3	IIIC	platinum+paclitaxel	569
T-176	77	9	serous adenocarcinoma	3/3	IV	platinum+paclitaxel	568
T-316	74	11	serous adenocarcinoma	3/3	IV	platinum+paclitaxel	568
T-245	75	12	serous adenocarcinoma	3/3	IV	platinum+paclitaxel	370
OM-102	63	40	omental metastasis	3/3	IIIB	platinum+paclitaxel	199
OM-264	80	1	omental metastasis	3/3	IIIC	other	7100
OM-43	61	1	omental metastasis	3/3	IIIC	other	930
OM-410	67	3	omental metastasis	3/3	IIIC	platinum+paclitaxel	2336
OM-313	65	3	omental metastasis	3/3	IIIC	platinum+paclitaxel	2070
OM-319	54	3	omental metastasis	3/3	IIIC	platinum+paclitaxel	1673
OM-181	73	4	omental metastasis	3/3	IIIC	platinum+paclitaxel	2409
OM-25	53	4	omental metastasis	3/3	IIIC	platinum+paclitaxel	3800
OM-50	75	5	omental metastasis	3/3	IIIC	platinum+paclitaxel	1246
OM-38	59	5	omental metastasis	3/3	IIIC	platinum+paclitaxel	1479
OM-222	83	6	omental metastasis	3/3	IIIC	other	1590
OM-163	78	6	omental metastasis	3/3	IIIC	platinum+paclitaxel	1050
OM-289	73	6	omental metastasis	3/3	IIIC	platinum+paclitaxel	964
OM-4	76	8	omental metastasis	3/3	IIIC	other	1380
OM-32	74	8	omental metastasis	3/3	IIIC	platinum+paclitaxel	450
OM-103	73	8	omental metastasis	3/3	IIIC	platinum+paclitaxel	1024
OM-65	78	9	omental metastasis	3/3	IIIC	other	642
OM-30	67	9	omental metastasis	3/3	IIIC	other	1884
OM-125	70	10	omental metastasis	3/3	IIIC	platinum+paclitaxel	781
OM-195	78	11	omental metastasis	3/3	IIIC	other	790
OM-81	72	11	omental metastasis	3/3	IIIC	platinum+paclitaxel	796
OM-101	71	12	omental metastasis	3/3	IIIC	platinum+paclitaxel	673
OM-312	42	12	omental metastasis	3/3	IIIC	platinum+paclitaxel	372
OM-45	79	13	omental metastasis	3/3	IIIC	other	297
OM-376	71	17	omental metastasis	3/3	IIIC	platinum+paclitaxel	227
OM-73	70	19	omental metastasis	3/3	IIIC	platinum+paclitaxel	408
OM-226	73	26	omental metastasis	3/3	IIIC	platinum+paclitaxel	256
OM-47	66	29	omental metastasis	3/3	IIIC	platinum+paclitaxel	314
OM-250	71	32	omental metastasis	3/3	IIIC	platinum+paclitaxel	503
OM-279	62	32	omental metastasis	3/3	IIIC	platinum+paclitaxel	1243
OM-301	64	36	omental metastasis	3/3	IIIC	platinum+paclitaxel	339
OM-333	62	36	omental metastasis	3/3	IIIC	platinum+paclitaxel	77
OM-34	67	53	omental metastasis	3/3	IIIC	platinum+paclitaxel	60
OM-158	55	60	omental metastasis	3/3	IIIC	platinum+paclitaxel	305
OM-402	70	1	omental metastasis	3/3	IV	platinum+paclitaxel	1352
OM-48	71	3	omental metastasis	3/3	IV	platinum+paclitaxel	1260
OM-74	64	4	omental metastasis	3/3	IV	platinum+paclitaxel	853
OM-332	61	4	omental metastasis	3/3	IV	platinum+paclitaxel	2130
OM-85	58	4	omental metastasis	3/3	IV	platinum+paclitaxel	4590
OM-124	71	5	omental metastasis	3/3	IV	platinum+paclitaxel	2156
OM-70	59	5	omental metastasis	3/3	IV	platinum+paclitaxel	998
OM-54	81	6	omental metastasis	3/3	IV	other	1228
OM-63	79	6	omental metastasis	3/3	IV	other	1141
OM-26	72	6	omental metastasis	3/3	IV	platinum+paclitaxel	2265
OM-329	63	12	omental metastasis	3/3	IV	platinum+paclitaxel	198
OM-98	46	12	omental metastasis	3/3	IV	platinum+paclitaxel	782
OM-64	60	84	omental metastasis	3/3	IV	platinum+paclitaxel	129
OM-338	79		omental metastasis	3/3	IV	platinum+paclitaxel	2023
OM-169	77		omental metastasis	3/3	IV	platinum+paclitaxel	1600
OM-143	77		omental metastasis	3/3	IV	other	1310
OM-320	76		omental metastasis	3/3	IV	platinum+paclitaxel	1024
OM-28	71		omental metastasis	3/3	IV	platinum+paclitaxel	3084
BL-527	72		borderline tumor
BL-485	68		borderline tumor
BL-457	63		borderline tumor
BL-475	61		borderline tumor
BL-454	52		borderline tumor
BL-461	51		borderline tumor
BL-536	49		borderline tumor
BL-523	48		borderline tumor
BL-456	47		borderline tumor
BL-462	45		borderline tumor
BL-41	45		borderline tumor
BL-542	43		borderline tumor
BL-489	41		borderline tumor
N-792	67		Normal ovarian tissue
N-653	64		Normal ovarian tissue
N-891	64		Normal ovarian tissue
N-654	62		Normal ovarian tissue
N-91	60		Normal ovarian tissue
N-496	54		Normal ovarian tissue
N-466	54		Normal ovarian tissue
N-120	53		Normal ovarian tissue
N-20	51		Normal ovarian tissue
N-664	50		Normal ovarian tissue
N-209	48		Normal ovarian tissue
N-656	46		Normal ovarian tissue
N-639	45		Normal ovarian tissue
