# Supplementary material for: Inhibition of RUNX2 Transcriptional Activity Blocks the Proliferation, Migration and Invasion of Epithelial Ovarian Carcinoma Cells
Source: PLoS One. 2013 Oct 4;8(10):e74384. doi: 10.1371/journal.pone.0074384 (PMC3790792; doi:10.1371/journal.pone.0074384)
Supplement: Table S3 — List of 95 genes used for cluster analysis. (XLS) [file pone.0074384.s010.xls]

## Sheet: Feuil1
Table S3. List of 95 genes used for cluster analysis
A. Genes, relatively upregulated in shRNA-RUNX1 SKOV3 cell clones as compared to shRNA-RUNX2 SKOV3 cell clones
Genbank	Description
NM_000575	Homo sapiens interleukin 1, alpha (IL1A), mRNA [NM_000575]
NM_000576	Homo sapiens interleukin 1, beta (IL1B), mRNA [NM_000576]
NM_006988	Homo sapiens a disintegrin-like and metalloprotease (reprolysin type) with thrombospondin type 1 motif, 1 (ADAMTS1), mRNA [NM_006988]
NM_004105	Homo sapiens EGF-containing fibulin-like extracellular matrix protein 1 (EFEMP1), transcript variant 1, mRNA [NM_004105]
NM_138455	Homo sapiens collagen triple helix repeat containing 1 (CTHRC1), mRNA [NM_138455]
NM_032744	Homo sapiens chromosome 6 open reading frame 105 (C6orf105), mRNA [NM_032744]
NM_001955	Homo sapiens endothelin 1 (EDN1), mRNA [NM_001955]
NM_005562	Homo sapiens laminin, gamma 2 (LAMC2), transcript variant 1, mRNA [NM_005562]
NM_006988	Homo sapiens a disintegrin-like and metalloprotease (reprolysin type) with thrombospondin type 1 motif, 1 (ADAMTS1), mRNA [NM_006988]
NM_014595	Homo sapiens 5', 3'-nucleotidase, cytosolic (NT5C), mRNA [NM_014595]
NM_003914	Homo sapiens cyclin A1 (CCNA1), mRNA [NM_003914]
NM_001511	Homo sapiens chemokine (C-X-C motif) ligand 1 (melanoma growth stimulating activity, alpha) (CXCL1), mRNA [NM_001511]
NM_017664	Homo sapiens ankyrin repeat domain 10 (ANKRD10), mRNA [NM_017664]
NM_006410	Homo sapiens HIV-1 Tat interactive protein 2, 30kDa (HTATIP2), mRNA [NM_006410]
NM_002526	Homo sapiens 5'-nucleotidase, ecto (CD73) (NT5E), mRNA [NM_002526]
NM_033260	Homo sapiens forkhead box Q1 (FOXQ1), mRNA [NM_033260]
NM_000165	Homo sapiens gap junction protein, alpha 1, 43kDa (connexin 43) (GJA1), mRNA [NM_000165]
NM_198404	Homo sapiens potassium channel tetramerisation domain containing 4 (KCTD4), mRNA [NM_198404]
NM_000361	Homo sapiens thrombomodulin (THBD), mRNA [NM_000361]
BC047030	Homo sapiens uridine phosphorylase 1, mRNA (cDNA clone MGC:54255 IMAGE:5549432), complete cds. [BC047030]
NM_005410	Homo sapiens selenoprotein P, plasma, 1 (SEPP1), mRNA [NM_005410]
NM_032797	Homo sapiens apoptosis-inducing factor (AIF)-like mitochondrion-associated inducer of death (AMID), mRNA [NM_032797]
NM_006322	Homo sapiens tubulin, gamma complex associated protein 3 (TUBGCP3), mRNA [NM_006322]
NM_001218	Homo sapiens carbonic anhydrase XII (CA12), transcript variant 1, mRNA [NM_001218]
NM_006834	Homo sapiens RAB32, member RAS oncogene family (RAB32), mRNA [NM_006834]
NM_003115	Homo sapiens UDP-N-acteylglucosamine pyrophosphorylase 1 (UAP1), mRNA [NM_003115]
NM_002006	Homo sapiens fibroblast growth factor 2 (basic) (FGF2), mRNA [NM_002006]
NM_016315	Homo sapiens GULP, engulfment adaptor PTB domain containing 1 (GULP1), mRNA [NM_016315]
NM_022550	Homo sapiens X-ray repair complementing defective repair in Chinese hamster cells 4 (XRCC4), transcript variant 3, mRNA [NM_022550]
NM_153256	Homo sapiens chromosome 10 open reading frame 47 (C10orf47), mRNA [NM_153256]
NM_016144	Homo sapiens COMM domain containing 10 (COMMD10), mRNA [NM_016144]
NM_018196	Homo sapiens trimethyllysine hydroxylase, epsilon (TMLHE), mRNA [NM_018196]
NM_001014975	Homo sapiens complement factor H (CFH), transcript variant 2, mRNA [NM_001014975]
NM_003881	Homo sapiens WNT1 inducible signaling pathway protein 2 (WISP2), mRNA [NM_003881]
NM_016545	Homo sapiens immediate early response 5 (IER5), mRNA [NM_016545]
NM_003714	Homo sapiens stanniocalcin 2 (STC2), mRNA [NM_003714]
NM_152644	Homo sapiens family with sequence similarity 24, member B (FAM24B), mRNA [NM_152644]
NM_012413	Homo sapiens glutaminyl-peptide cyclotransferase (glutaminyl cyclase) (QPCT), mRNA [NM_012413]
NM_020127	Homo sapiens tuftelin 1 (TUFT1), mRNA [NM_020127]
AK021751	Homo sapiens cDNA FLJ11689 fis, clone HEMBA1004977. [AK021751]
NM_144717	Homo sapiens fibronectin type III domain containing 6 (FNDC6), mRNA [NM_144717]
NM_207418	Homo sapiens family with sequence similarity 72, member A (FAM72A), mRNA [NM_207418]
BC017654	Homo sapiens, clone IMAGE:3887603, mRNA. [BC017654]
NM_206866	Homo sapiens BTB and CNC homology 1, basic leucine zipper transcription factor 1 (BACH1), transcript variant 1, mRNA [NM_206866]
NM_002906	Homo sapiens radixin (RDX), mRNA [NM_002906]
NM_024854	Homo sapiens hypothetical protein FLJ22028 (FLJ22028), mRNA [NM_024854]
NM_019556	Homo sapiens motile sperm domain containing 1 (MOSPD1), mRNA [NM_019556]
NM_004849	Homo sapiens APG5 autophagy 5-like (S. cerevisiae) (APG5L), mRNA [NM_004849]
NM_024854	Homo sapiens hypothetical protein FLJ22028 (FLJ22028), mRNA [NM_024854]
	Homo sapiens mRNA for KIAA1712 protein, partial cds. [AB051499]
NM_003330	Homo sapiens thioredoxin reductase 1 (TXNRD1), transcript variant 1, mRNA [NM_003330]
NM_213589	Homo sapiens Ras association (RalGDS/AF-6) and pleckstrin homology domains 1 (RAPH1), transcript variant 1, mRNA [NM_213589]
A. Genes, relatively downregulated in shRNA-RUNX1 SKOV3 cell clones as compared to shRNA-RUNX2 SKOV3 cell clones
Genbank	Description
NM_004100	Homo sapiens eyes absent homolog 4 (Drosophila) (EYA4), transcript variant 1, mRNA [NM_004100]
THC2401540	ALU8_HUMAN (P39195) Alu subfamily SX sequence contamination warning entry, partial (27%) [THC2401540]
NM_182920	Homo sapiens a disintegrin-like and metalloprotease (reprolysin type) with thrombospondin type 1 motif, 9 (ADAMTS9), mRNA [NM_182920]
NM_019102	Homo sapiens homeo box A5 (HOXA5), mRNA [NM_019102]
NM_004713	Homo sapiens serologically defined colon cancer antigen 1 (SDCCAG1), mRNA [NM_004713]
NM_013241	Homo sapiens formin homology 2 domain containing 1 (FHOD1), mRNA [NM_013241]
NM_025080	Homo sapiens asparaginase like 1 (ASRGL1), mRNA [NM_025080]
NM_030926	Homo sapiens integral membrane protein 2C (ITM2C), transcript variant 1, mRNA [NM_030926]
NM_005345	Homo sapiens heat shock 70kDa protein 1A (HSPA1A), mRNA [NM_005345]
NM_001540	Homo sapiens heat shock 27kDa protein 1 (HSPB1), mRNA [NM_001540]
NM_001540	Homo sapiens heat shock 27kDa protein 1 (HSPB1), mRNA [NM_001540]
NM_001540	Homo sapiens heat shock 27kDa protein 1 (HSPB1), mRNA [NM_001540]
NM_022044	Homo sapiens stromal cell-derived factor 2-like 1 (SDF2L1), mRNA [NM_022044]
NM_023028	Homo sapiens fibroblast growth factor receptor 2 (bacteria-expressed kinase, keratinocyte growth factor receptor, craniofacial dysostosis 1, Crouzon syndrome, Pfeiffer syndrome, Jackson-Weiss syndrome) (FGFR2), transcript variant 10, mRNA [NM_023028]
AL080082	Homo sapiens mRNA; cDNA DKFZp564G1162 (from clone DKFZp564G1162). [AL080082]
NM_002107	Homo sapiens H3 histone, family 3A (H3F3A), mRNA [NM_002107]
NM_012334	Homo sapiens myosin X (MYO10), mRNA [NM_012334]
NM_139354	Homo sapiens megakaryocyte-associated tyrosine kinase (MATK), transcript variant 3, mRNA [NM_139354]
NM_182470	Homo sapiens pyruvate kinase, muscle (PKM2), transcript variant 2, mRNA [NM_182470]
NM_016423	Homo sapiens zinc finger protein 219 (ZNF219), mRNA [NM_016423]
BC040619	Homo sapiens similar to solute carrier family 16 (monocarboxylic acid transporters), member 14, mRNA (cDNA clone IMAGE:5726657). [BC040619]
NM_012156	Homo sapiens erythrocyte membrane protein band 4.1-like 1 (EPB41L1), transcript variant 1, mRNA [NM_012156]
NM_016389	Homo sapiens influenza virus NS1A binding protein (IVNS1ABP), transcript variant 2, mRNA [NM_016389]
NM_004672	Homo sapiens mitogen-activated protein kinase kinase kinase 6 (MAP3K6), mRNA [NM_004672]
BC006267	Homo sapiens asparaginase like 1, mRNA (cDNA clone IMAGE:3952485), complete cds. [BC006267]
NM_020452	Homo sapiens ATPase, Class I, type 8B, member 2 (ATP8B2), transcript variant 1, mRNA [NM_020452]
ENST00000244221	Homo sapiens mRNA for KIAA1155 protein, partial cds. [AB032981]
NM_152421	Homo sapiens hypothetical protein MGC20262 (MGC20262), mRNA [NM_152421]
NM_004734	Homo sapiens doublecortin and CaM kinase-like 1 (DCAMKL1), mRNA [NM_004734]
NM_153350	Homo sapiens F-box and leucine-rich repeat protein 16 (FBXL16), mRNA [NM_153350]
NM_001155	Homo sapiens annexin A6 (ANXA6), transcript variant 1, mRNA [NM_001155]
NM_002751	Homo sapiens mitogen-activated protein kinase 11 (MAPK11), transcript variant 1, mRNA [NM_002751]
NM_000212	Homo sapiens integrin, beta 3 (platelet glycoprotein IIIa, antigen CD61) (ITGB3), mRNA [NM_000212]
NM_004932	Homo sapiens cadherin 6, type 2, K-cadherin (fetal kidney) (CDH6), mRNA [NM_004932]
NM_000690	Homo sapiens aldehyde dehydrogenase 2 family (mitochondrial) (ALDH2), nuclear gene encoding mitochondrial protein, mRNA [NM_000690]
NM_003012	Homo sapiens secreted frizzled-related protein 1 (SFRP1), mRNA [NM_003012]
NM_004062	Homo sapiens cadherin 16, KSP-cadherin (CDH16), mRNA [NM_004062]
AL049227	Homo sapiens mRNA; cDNA DKFZp564N1116 (from clone DKFZp564N1116). [AL049227]
NM_006113	Homo sapiens vav 3 oncogene (VAV3), mRNA [NM_006113]
NM_052947	Homo sapiens heart alpha-kinase (HAK), mRNA [NM_052947]
NM_024572	Homo sapiens UDP-N-acetyl-alpha-D-galactosamine:polypeptide N-acetylgalactosaminyltransferase 14 (GalNAc-T14) (GALNT14), mRNA [NM_024572]
NM_002423	Homo sapiens matrix metalloproteinase 7 (matrilysin, uterine) (MMP7), mRNA [NM_002423]
NM_007361	Homo sapiens nidogen 2 (osteonidogen) (NID2), mRNA [NM_007361]
